# Supplementary material for: Differences in Movement Pattern and Detectability between Males and Females Influence How Common Sampling Methods Estimate Sex Ratio
Source: PLoS One. 2016 Jul 21;11(7):e0159736. doi: 10.1371/journal.pone.0159736 (PMC4956211; doi:10.1371/journal.pone.0159736)
Supplement: S1 Appendix — (TXT) [file pone.0159736.s001.txt]

#S1 Appendix - R code used in the simulation performed in our study

#####Rodrigues & Coelho et al. Differences in movement pattern and detectability between males and females influence how common sampling methods estimate sex ratio########

#Nested Functions used in the simulation####

#1) Creating a spatial grid with cells containing IDs

#Argument
#     resol = grid resolution
criar.grade<-function(resol)
{
  grade <- cbind(rep(1:resol,each=resol),rep(1:resol,times=resol))
  id<-resol*resol
  grade<-cbind(grade,c(1:id)) 
  
  return(grade)
  
}

# 2) Creating a distance matrix among the grid cells

#Argument:
#     grade = the grid created using the previous function (1)

mat.dist<-function(grade)
{
  id<-nrow(grade)
  distancia<-matrix(NA,ncol=id,nrow=id)
  
  for (i in  1:id)
  {
    for (j in 1:id)
    {		
      distan<-sqrt(((grade[i,1]-grade[j,1])^2)+((grade[i,2]-grade[j,2])^2))
      
      if(distan==0)
      {
        distancia[i,j]<-99999
      } else{distancia[i,j]<-distan}
      
    }
  }
  
  distancia<-ifelse(distancia==0,99999,distancia)
  distancia<-rbind(1:id,distancia) 
  
  return(distancia)
}

# 3) Creating a matrix containing initial position of each individual (randomly selected), its gender and its movement probability given its gender

#Arguments:   
#     grade = spatial grid created in function 1
#     num_machos = number of males 
#     num_femeas = number of females
#     p_mov = probability of movement of males

mat.indi<-function(grade,num_machos,num_femeas,p_mov)
{
  id<-nrow(grade)
  ind_total<-num_machos+num_femeas
  posicoes<-sample(1:id,size=ind_total,replace=T)
  ind_matriz<-cbind(1:ind_total,posicoes)
  ind_matriz<-cbind(ind_matriz,c(rep(1,num_machos),rep(0,num_femeas)))
  mov_machos<-p_mov
  mov_femeas<- 1 - p_mov
  ind_matriz<-cbind(ind_matriz,c(rep(mov_machos,num_machos),rep(mov_femeas,num_femeas)))

  return(ind_matriz)
  
}

# 4) Function allowing individuals to move among cells based on the distances among them

#Arguments: 
#     num_machos = number of males
#     num_femeas = number of females
#     ind_matriz2 = individual matrix created using the function 3
#     grade = spatial grid created using function 1
#     distancia = distance matrix created using the function 2

movimento<-function(num_machos,num_femeas,ind_matriz2,grade,distancia)
{
  
  for (i in 1:(num_machos + num_femeas))
  {
    vai_dispersa<-(sample(1:100,1)/100)
    
    if (vai_dispersa < ind_matriz2[i,4]) 
    {
      novo_lugar <- sample(grade[,3],size=1,p=(1/distancia[ind_matriz2[i,2],]))
      ind_matriz2[i,2]<-novo_lugar
    } else {ind_matriz2[i,2]<-ind_matriz2[i,2]}
    
  }	
  
  return(ind_matriz2)
}

# 5) Recreating a new grid to insert the pitfalls

#Arguments
#     resol = Grid resolution

create.grid<-function(resol)
{
  grid <- matrix(nrow=resol,ncol=resol)
  id <- 0
  for (i in 1:nrow(grid))
  { 
    for (j in 1:nrow(grid))
    {
      id<-id+1 
      grid[i,j]<-id
    }  
  }
  return (grid)  
}


# 6) Creating a function to standardize the rounding values in R 

#Argument
#     numero = number to be rounded

arredondar<-function(numero)
{
  resu<-round(numero)
  if(resu>numero)
  {
    resu<-resu-1
  }else(resu<-resu)
  
  return(resu)
}

# 7) Inserting the pitfalls in the spatial grid

#Arguments
#     grid = spatial grid created in function 5
#     SamplingEffort = how much of the spatial grid we want to sample using passive sampling

inserting.pitfalls<-function(grid,SamplingEffort)
{

  lines<-c(1:nrow(grid))                   
  cols<-c(1:round(ncol(grid)/2))           
  nrndlines<-arredondar(SamplingEffort*nrow(grid)) 
  rndlines<-sample(lines,nrndlines)        
  pitfalls<-vector("numeric")
  n<-0
  for (i in 1:length(rndlines)){                   
    rndcol<-sample(cols,1)                  
    npit<-(rndcol+arredondar(ncol(grid)/2/2))         
    c<-rndcol-2                                                      
    for (j in rndcol:npit){                 
      n<-n+1
      pitfall<-grid[rndlines[i],c+2]             
      length(pitfalls)<-n
      pitfalls[n]<-pitfall
      c<-c+2                                 
    }
  }
  return(pitfalls)
}

# 8) Sampling individuals using the passive samplings

#Arguments:
#     pits: passive sampling positions created using function 7
#     indivs: Individual matrix created using function 3

pitfall.samples<-function(pits,indivs)
{
  
  n<-0
  samples.indivs <- vector("numeric")
  sex.indivs<-vector("numeric")
  for (i in 1:length(pits))
  {
    for (j in 1: nrow(indivs))
    {
      if (pits[i]==indivs[j,2])
      {
        n<-n+1
        length(samples.indivs)<-n
        length(sex.indivs)<-n
        samples.indivs[n]<-indivs[j,1]
        sex.indivs[n]<-indivs[j,3]
        
      }
    }  
  }
  pitfallsamples<-cbind(samples.indivs,sex.indivs)
  return(pitfallsamples)
}

# 9) Sampling individuals using active search

#Arguments
#     grid = spatial grid created using function 5
#     detec.male = detectability of males
#     detec.female = detectability of females
#     indivs: Individual matrix created using function 3

ActiveSearch<-function(grid,detec.male,detec.female,indivs)
{  
  lines <- c(1:nrow(grid))                       
  rndline <- sample(lines,1)                  
  nrndcols <- round(ncol(grid)/2)             
  SamplingLocations <- vector("numeric")      
  n <- 0
  for (i in 1:length(rndline))                
  {                 
    for (j in 1:(nrow(grid)/2))               
    {                 
      n <- n+1                                
      SamplingCell <- grid[rndline[i],j]      
      length(SamplingLocations) <- n
      SamplingLocations[n] <- SamplingCell    
    }
  }
  
  
  samples.indivs<-vector("numeric")
  sex.indivs<-vector("numeric")
  n<-0
  for (i in 1:length(SamplingLocations)) 
  {
    for (j in 1:nrow(indivs))            
    {
      if (SamplingLocations[i]==indivs[j,2])  
      {
        if (indivs[j,3]==1)                   
        {
          DetecChanceMale<-runif(1,0,1)       
          if (DetecChanceMale<=detec.male)    
          {
            n<-n+1                            
            length(samples.indivs)<-n
            length(sex.indivs)<-n
            samples.indivs[n]<-indivs[j,1]    
            sex.indivs[n]<-indivs[j,3]        
             
          }   
        }
        else                                  
        {
          DetecChanceFemale<-runif(1,0,1)     
          if (DetecChanceFemale<=detec.female) 
          {
            n<-n+1
            length(samples.indivs)<-n
            length(sex.indivs)<-n
            samples.indivs[n]<-indivs[j,1]
            sex.indivs[n]<-indivs[j,3]
             
          }   
        }
      }         
    }
  }
  as.samples<-cbind(samples.indivs,sex.indivs)
  return(as.samples)
}

#Full simulation####

#Arguments
#resol = grid resolution (used in function 1)
#num_machos = number of males (used in function 3)
#num_femeas = number of females (used in function 3)
#p_mov = probability of movement of males (used in function 3)
#SamplingEffort = how much of the spatial grid we want to sample using passive sampling (used in function 7)
#detec.male = detectability of males (used in function 9)
#detec.female = detectability of females (used in function 9)
#burn = how many dispersion events should be allowed prior to any sample in order to allow individuals to properly disperse along the space
#nsimul = how many simulations should be performed
#dias = how many times sampling would be performed

movi_simu<-function (resol,num_machos, num_femeas,p_mov,SamplingEffort,detec.male,detec.female,burn,nsimul,dias)
{
  
  grade_s<-criar.grade(resol) 
  distancia_s<-mat.dist(grade_s) 

  matriz_pitfall<-matrix(NA,ncol=2,nrow=nsimul)
  matriz_busca_ativa<-matrix(NA,ncol=2,nrow=nsimul)
  
  for (s in 1:nsimul)
  {
    
    ind_matriz_s<-mat.indi(grade_s,num_machos,num_femeas,p_mov) 
    ind_matriz_s2<-ind_matriz_s
    
    for(b in 1:burn)
    {
      
      ind_matriz_s2<-movimento(num_machos,num_femeas,ind_matriz_s2,grade_s,distancia_s)
      
    }
    
    grade_l<-create.grid(resol)
    pits_s<-inserting.pitfalls(grade_l,SamplingEffort)
    
    ind_matriz_li<-list()
    capt_pitfalls<-list()
    capt_busca_ativ<-list()
    m_pitfall<-matrix(NA,ncol=2,nrow=1)
    m_busca_ativ<-matrix(NA,ncol=2,nrow=1)
    
    for (d in 1:dias)
    {
      
      ind_matriz_li[[d]]<-movimento(num_machos,num_femeas,ind_matriz_s2,grade_s,distancia_s)
      capt_pitfalls[[d]]<-pitfall.samples(pits_s,ind_matriz_li[[d]])
      capt_busca_ativ[[d]]<-ActiveSearch(grade_l,detec.male,detec.female,ind_matriz_li[[d]])
      m_pitfall<-rbind(m_pitfall,capt_pitfalls[[d]])
      m_busca_ativ<-rbind(m_busca_ativ,capt_busca_ativ[[d]])
      
    }
    
    m_pitfall<-m_pitfall[-1,]
    m_busca_ativ<-m_busca_ativ[-1,]
    
    unique(m_pitfall[,1])->unico_pit
    
    n_machos_femeas<-numeric()
    
    for (i in 1:length(unico_pit))
    {
      
      n_machos_femeas[i]<-unique(m_pitfall[unico_pit[i]==m_pitfall[,1],2])
      
    }
    
    machos_f_pit<-sum(n_machos_femeas==1)
    femeas_f_pit<-sum(n_machos_femeas==0)
    
    unique(m_busca_ativ[,1])->unico_bus
    
    n_machos_femeas_bus<-numeric()
    
    for (u in 1:length(unico_bus))
    {
      
      n_machos_femeas_bus[u]<-unique(m_busca_ativ[unico_bus[u]==m_busca_ativ[,1],2])
      
    }
    
    machos_f_bus<-sum(n_machos_femeas_bus==1)
    femeas_f_bus<-sum(n_machos_femeas_bus==0)
    
    matriz_pitfall[s,]<-c(machos_f_pit,femeas_f_pit)
    matriz_busca_ativa[s,]<-c(machos_f_bus,femeas_f_bus)
  }
  
  colnames(matriz_pitfall)<-c("Males","Females")
  colnames(matriz_busca_ativa)<-c("Males","Females")
  
  return(list(matriz_pitfall,matriz_busca_ativa))

}

#Testing the simulation####
testing<-movi_simu(resol=10,num_machos=200,num_femeas=200,p_mov=0.5,SamplingEffort = .1,detec.male=0.5,
                   detec.female = 0.5,burn=10,nsimul=10,dias=50)
